# Supplementary material for: Plant-Expressed Receptor Binding Domain of the SARS-CoV-2 Spike Protein Elicits Humoral Immunity in Mice
Source: Vaccines (Basel). 2021 Sep 1;9(9):978. doi: 10.3390/vaccines9090978 (PMC8472882; doi:10.3390/vaccines9090978)
Supplement: Supplementary file 1 [file vaccines-09-00978-s001.zip]

Archive with 1 entries (1 files):
- vaccines-1330131-supplementary.pptx
